# Supplementary material for: Influence of Brewing Method on the Content of Selected Elements in Yerba Mate (Ilex paraguarensis) Infusions
Source: Foods. 2023 Mar 2;12(5):1072. doi: 10.3390/foods12051072 (PMC10001064; doi:10.3390/foods12051072)
Supplement: Supplementary file 1 [file foods-12-01072-s001.zip]

Archive with 1 entries (1 files):
- foods-2235207-supplementary.pdf
